# Supplementary material for: Impact of the clinically approved BTK inhibitors on the conformation of full-length BTK and analysis of the development of BTK resistance mutations in chronic lymphocytic leukemia
Source: eLife. 2024 Dec 27;13:RP95488. doi: 10.7554/eLife.95488 (PMC11677227; doi:10.7554/eLife.95488)
Supplement: Figure 7—source data 3. [file elife-95488-fig7-data3.zip]

Archive with 6 entries (6 files):
- Figure7c_Anti_Hisblot.tif
- __MACOSX/._Figure7c_Anti_Hisblot.tif
- Figure7c_Anti_PLCg_pY783blot.tif
- __MACOSX/._Figure7c_Anti_PLCg_pY783blot.tif
- Figure7c_Anti_pYblot.tif
- __MACOSX/._Figure7c_Anti_pYblot.tif
