# Supplementary material for: Impact of the clinically approved BTK inhibitors on the conformation of full-length BTK and analysis of the development of BTK resistance mutations in chronic lymphocytic leukemia
Source: eLife. 2024 Dec 27;13:RP95488. doi: 10.7554/eLife.95488 (PMC11677227; doi:10.7554/eLife.95488)
Supplement: Figure 7—figure supplement 1—source data 4. [file elife-95488-fig7-figsupp1-data4.zip]

Archive with 2 entries (1 files):
- Figure7_figure_supplement1_sourcedata4/
- Figure7_figure_supplement1_sourcedata4/Fig7_fig_supp1b_sourcedata4_labeled.ai
